# Supplementary material for: Multivariate Comparison of Cytokine Profiles for Normal- and Low-Bone-Density Subjects
Source: Diagnostics (Basel). 2019 Sep 30;9(4):134. doi: 10.3390/diagnostics9040134 (PMC6963703; doi:10.3390/diagnostics9040134)
Supplement: Supplementary File 1 [file diagnostics-09-00134-s001.zip]

Archive with 1 entries (1 files):
- diagnostics-577499-supplementary.pdf
